# Supplementary material for: Epiregulin is a dendritic cell-derived EGFR ligand that maintains skin and lung fibrosis
Source: Sci Immunol. Author manuscript; Available in PMC 2023 Jan 14. (PMC9840167; doi:10.1126/sciimmunol.abq6691)
Supplement: data file S2 [file NIHMS1861570-supplement-data_file_S2.xlsx]

## Sheet: Sheet1
Healthy and SSc skin and lung enriched receptor-ligand interactions. Enriched receptor ligand interactions among our SSc skin data and at least 2/3 SSc lung datasets compared to their healthy controls. Yellow highlighted interactions are enriched in both skin and lung, whereas the remaining enriched interactions are dissimilar between skin and lung.
SSc ILD 2/3	rank	SSc skin	rank
PDGFR complex_PDGFD	0.004	EREG_EGFR	0.012	L1CAM_a5b1 complex	0.024	MIF_TNFRSF10D	0.041
IGF2_IGF1R	0.004	PDGFR complex_PDGFD	0.024	EPHB4_EFNB1	0.024	COL5A2_a11b1 complex	0.047
PDGFRB_PDGFD	0.009	BMPR1A_BMPR2_BMP4	0.024	ACVR_1B2A receptor_INHBA	0.024	COL1A2_a11b1 complex	0.047
BMPR1A_BMPR2_BMP4	0.009	IGF1_IGF1R	0.024	COL9A2_a11b1 complex	0.024	FN1_a3b1 complex	0.047
IGF1_IGF1R	0.018	FLT1 complex_PGF	0.036	EPHB3_EFNB1	0.024	PDGFA_PDGFRA	0.047
EREG_EGFR	0.018	EGFR_HBEGF	0.036	COL9A3_a11b1 complex	0.024	COL6A1_a11b1 complex	0.047
EGFR_AREG	0.027	CCL2_CCR10	0.036	COL1A1_a10b1 complex	0.024	COL1A1_a11b1 complex	0.047
EGFR_HBEGF	0.036	IGF2_IGF1R	0.036	TNFSF10_RIPK1	0.024	COL12A1_a11b1 complex	0.047
FLT1 complex_PGF	0.036	PDGFRB_PDGFD	0.041	CADM3_CADM1	0.024	NRP1_VEGFB	0.047
JAG1_NOTCH4	0.044	JAG1_NOTCH4	0.041	EPHA4_EFNB1	0.024	TNF_PTPRS	0.047
CCL2_CCR10	0.044	EGFR_AREG	0.047	COL6A1_a10b1 complex	0.024	COL16A1_a11b1 complex	0.047
BMPR1A_BMPR2_BMP6	0.003	COL28A1_a10b1 complex	0.006	OSMR_OSM	0.024	PROS1_TYRO3	0.047
BMPR1B_BMPR2_BMP6	0.003	COL17A1_a10b1 complex	0.006	COL16A1_a10b1 complex	0.024
BMR1B_AVR2A_BMP6	0.003	EFNB2_EPHB3	0.006	NRP1_SEMA3A	0.024
BMPR1B_BMPR2_BMPR1A	0.003	CD27_CD70	0.006	COL8A1_a11b1 complex	0.024
BMR1A_ACR2A_BMP5	0.004	EFNB2_EPHB4	0.006	NOTCH1_NOV	0.024
AGT_AGTR1	0.004	KDR_VEGFC	0.006	SELL_CD34	0.024
BMPR1A_BMPR2_BMP5	0.004	L1CAM_L1CAM	0.006	SELP_CD34	0.024
BMPR1A_BMPR2_BMP2	0.004	CTLA4_CD86	0.006	COL1A2_a10b1 complex	0.024
NOTCH3_JAG2	0.009	COL4A5_a10b1 complex	0.006	CCL21_ACKR4	0.024
BMR1A_ACR2A_BMP4	0.009	ICOSLG_ICOS	0.006	COL6A6_a11b1 complex	0.024
COL13A1_a2b1 complex	0.009	BMP7_SLAMF1	0.006	COL12A1_a10b1 complex	0.024
DLL4_NOTCH3	0.009	COL17A1_a11b1 complex	0.012	NAMPT_P2RY6	0.03
JAG1_NOTCH3	0.012	FLT1 complex_VEGFB	0.012	PTN_PTPRZ1	0.03
FGFR2_XPR1	0.013	COL8A1_a10b1 complex	0.012	CXCL8_ACKR1	0.03
PVR_CD226	0.013	TNF_RIPK1	0.012	COL18A1_a10b1 complex	0.03
TNC_a9b1 complex	0.013	COL4A5_a11b1 complex	0.012	COL21A1_a10b1 complex	0.03
COL5A3_a2b1 complex	0.018	SELL_SELPLG	0.012	COL15A1_a10b1 complex	0.03
CCR10_CCL7	0.018	ACVR_1B2A receptor_GDF11	0.012	COL14A1_a10b1 complex	0.03
NOTCH4_JAG2	0.018	COL9A3_a10b1 complex	0.012	ANGPT2_TEK	0.03
NOTCH1_JAG2	0.018	COL28A1_a11b1 complex	0.012	AXL_IL15RA	0.03
COL21A1_a2b1 complex	0.018	COL9A2_a10b1 complex	0.012	COL4A1_a10b1 complex	0.03
COL5A3_a10b1 complex	0.018	ACKR1_CCL17	0.012	HLA-F_LILRB1	0.03
COL8A2_a2b1 complex	0.018	COL6A6_a10b1 complex	0.012	COL4A2_a10b1 complex	0.03
VCAM1_a9b1 complex	0.018	CCR10_CCL27	0.012	COL6A2_a10b1 complex	0.03
EGFR_GRN	0.022	CSPG4_a3b1 complex	0.012	CMKLR1_RARRES2	0.03
COL5A3_a1b1 complex	0.027	CD70_GPRC5B	0.012	COL6A3_a11b1 complex	0.036
PLXNB1_SEMA4D	0.027	CADM3_EPB41L1	0.012	TYRO3_GAS6	0.036
COL8A2_a1b1 complex	0.027	CADM3_CADM4	0.012	COL28A1_a1b1 complex	0.036
TGFB3_TGFBR3	0.027	PODXL_SELL	0.012	COL4A5_a1b1 complex	0.036
CD8 receptor_LCK	0.027	EPHB6_EFNB2	0.018	COL17A1_a1b1 complex	0.036
THY1_aXb2 complex	0.028	COL5A2_a10b1 complex	0.018	IGF1_a6b4 complex	0.036
COL15A1_a10b1 complex	0.036	COL3A1_a10b1 complex	0.018	IGF2_IGF2R	0.036
THY1_aMb2 complex	0.037	NOTCH2_DLL4	0.018	COL3A1_a11b1 complex	0.036
TNF_DAG1	0.044	ACVR_1B2A receptor_INHBB	0.018	FN1_a10b1 complex	0.036
NOTCH1_JAG1	0.044	COL6A3_a10b1 complex	0.018	COL5A1_a11b1 complex	0.036
LAMC1_a2b1 complex	0.044	COL5A1_a10b1 complex	0.018	FLT1_PGF	0.036
NRP2_SEMA3C	0.046	LIFR_OSM	0.018	CXADR_FAM3C	0.041
COL15A1_a1b1 complex	0.049	FLT3_FLT3LG	0.018	MDK_PTPRZ1	0.041
