# Supplementary material for: Epiregulin is a dendritic cell-derived EGFR ligand that maintains skin and lung fibrosis
Source: Sci Immunol. Author manuscript; Available in PMC 2023 Jan 14. (PMC9840167; doi:10.1126/sciimmunol.abq6691)
Supplement: data file S3 [file NIHMS1861570-supplement-data_file_S3.xlsx]

## Sheet: Fig. 1
Fig. 1d
	ECM organization	type I interferon signaling pathway	cellular response to TNF	cellular response to FGF stimulus	cellular response to interleukin-1	positive regulation of ERK1 & ERK2 cascade	cell proliferation	platelet activation	positive regulation of PI3K activity	collagen-activated RTK signaling pathway
SSc fibroblasts	3.96	9.77	1.53	1.15			1.92	3.76
SSc pericytes	4.36	5.09	2.85		4.91	1.31		1.65	1.22	1.92
Fig. 1k
Healthy Skin	SSc Skin	Healthy Lung	SSc Lung
0	22	3	31
7	44	3	24
2	22	3	26
0	52	0	31
0	15	0	16
5	5	1	32
0	3	1	20
0	18	3	24
1	12	2	33
0	22	1	39
2	2	6	39
0	11	4	19
5	10	5	11
0	11	3	15
1	27	6	27
0	8	2	13
0	15	4	7
0	27	12	4
0	23	5	19
0	21	0	13
0	9	0	6
3	15	0	7
0	15	0	13
0	16	0	12
2	12	0	12
2	3	12	17
0	11	9	16
0	9	1	21
0	3	8	28
0		3	42
Column B	SSc Skin	Column D	SSc Lung
vs.	vs.	vs.	vs.
Column A	Healthy Skin	Column C	Healthy Lung
Unpaired t test		Unpaired t test
P value	<0.0001	P value	<0.0001
P value summary	****	P value summary	****
Significantly different (P < 0.05)?	Yes	Significantly different (P < 0.05)?	Yes
One- or two-tailed P value?	Two-tailed	One- or two-tailed P value?	Two-tailed
t, df	t=7.097, df=57	t, df	t=8.658, df=58

## Sheet: Fig. 2
Fig. 2c
Time (mins):	0	40	60	120
	0.00641204	0.00270529	0.0252076	0.0153566
	0.00565993	0.0041577	0.0247745	0.0149366
	0.00420115	0.00546713	0.0258266	0.0137922
Number of families	1
Number of comparisons per family	6
Alpha	0.05
Tukey's multiple comparisons test	Mean Diff.	95.00% CI of diff.	Below threshold?	Summary	Adjusted P Value
0 vs. 40	0.001314	-0.001335 to 0.003964	No	ns	0.4355	A-B
0 vs. 60	-0.01985	-0.02249 to -0.01720	Yes	****	<0.0001	A-C
0 vs. 120	-0.009271	-0.01192 to -0.006621	Yes	****	<0.0001	A-D
40 vs. 60	-0.02116	-0.02381 to -0.01851	Yes	****	<0.0001	B-C
40 vs. 120	-0.01059	-0.01323 to -0.007936	Yes	****	<0.0001	B-D
60 vs. 120	0.01057	0.007925 to 0.01322	Yes	****	<0.0001	C-D
Fig. 2k
Healthy Skin	SSc Skin	Healthy Lung	SSc Lung
0	3	1	7
0	7	6	3
1	1	1	16
0	3	1	7
0	0	0	4
0	0	7	2
0	0	1	16
0	0	0	13
0	0	3	7
0	1	0	9
1	6	5	19
4	14	4	2
1	7	1	17
0	2	0	18
0	10	13	16
2	0	3	7
1	1	0	10
0	27	13	17
3	7	3	2
0	5	4	8
0	15	12	9
3	3	2	9
11	0	3	6
3	5	0	0
0	3	1	1
2	16	0	11
4	15	0	7
0	0	6	2
0	2	10	4
0	3	0	6
2	12
	8
	14
	11
	5
	5
	2
	7
	6
	11
	5
Column B	SSc Skin	Column D	SSc Lung
vs.	vs.	vs.	vs.
Column A	Healthy Skin	Column C	Healthy Lung
Unpaired t test		Unpaired t test
P value	<0.0001	P value	0.0001
P value summary	****	P value summary	***
Significantly different (P < 0.05)?	Yes	Significantly different (P < 0.05)?	Yes
One- or two-tailed P value?	Two-tailed	One- or two-tailed P value?	Two-tailed
t, df	t=4.174, df=70	t, df	t=4.061, df=58

## Sheet: Fig. 3
Fig. 3a
NT	IFNa2	TGFb	IL-6	IL-4	ET-1
0.599364	4.86184	2.99282	3.78818	2.45633	1.61497
0.538308	5.32029	1.43545	2.71604	2.26028	1.33469
1.03276	4.53626	1.48093	1.66037	2.98246	1.26708
1.82957	4.41222	1.3962	2.17574	2.12359	3.73602
0.705014	3.21702	0.372043	1.18792	1.32206	2.01886
1.12562	4.04383	0.900339	0.293907	1.24642	0.550395
1.16936	3.10743	4.02375	0.5409	0.414026	1.87715
Number of families	1
Number of comparisons per family	5
Alpha	0.05
Dunnett's multiple comparisons test	Mean Diff.	95.00% CI of diff.	Below threshold?	Summary	Adjusted P Value
NT vs. IFNa2	-3.214	-4.591 to -1.837	Yes	****	<0.0001
NT vs. TGFb	-0.8002	-2.177 to 0.5770	No	ns	0.416
NT vs. IL-6	-0.7661	-2.143 to 0.6111	No	ns	0.4568
NT vs. IL-4	-0.8293	-2.207 to 0.5479	No	ns	0.3828
NT vs. ET-1	-0.7713	-2.149 to 0.6059	No	ns	0.4506
Fig. 3b
NT	IFNa2
58.6693	88.6947
62.0524	76.8537
50.9163	76.8537
63.885	99.267
Column B	IFNa2
vs.	vs.
Column A	NT
Unpaired t test
P value	0.0049
P value summary	**
Significantly different (P < 0.05)?	Yes
One- or two-tailed P value?	Two-tailed
t, df	t=4.344, df=6
Fig. 3c
NT	IFNa2
1.13637	2.65633
0.657212	3.09391
1.21372	2.05542
0.992701	2.22597
Column B	IFNa2
vs.	vs.
Column A	NT
Unpaired t test
P value	0.0012
P value summary	**
Significantly different (P < 0.05)?	Yes
One- or two-tailed P value?	Two-tailed
t, df	t=5.728, df=6
Fig. 3d.
NT	IFNa2
0.95619	0.446078
1.06834	0.282313
1.11371	0.315425
0.861766	1.06834
Column B	IFNa2
vs.	vs.
Column A	NT
Unpaired t test
P value	0.0493
P value summary	*
Significantly different (P < 0.05)?	Yes
One- or two-tailed P value?	Two-tailed
t, df	t=2.457, df=6
Fig. 3e
NT	IFNa2
0.680212	6.60728
1.00979	4.85361
0.982179	4.35918
1.32782	3.65294
Column B	IFNa2
vs.	vs.
Column A	NT
Unpaired t test
P value	0.001
P value summary	***
Significantly different (P < 0.05)?	Yes
One- or two-tailed P value?	Two-tailed
t, df	t=6.010, df=6
Fig. 3f
	NT					rEreg
DLL4	1.29781	0.753189	0.521625	1.08379	1.34358	2.90006	2.4727	2.26747	3.2402	2.84038
NOV	1.07371	0.627465	1.15878	1.41677	0.723271	1.67901	2.16987	2.94365	2.76563	3.47643
JAG1	0.906558	0.863621	1.24701	0.945055	1.03776	0.762321	0.770288	0.634403	0.645492	0.691821
NOTCH1	1.32669	0.480574	0.515066	0.492375	2.1853	2.45859	1.2815	5.17956	7.71587	12.1917
NOTCH2	0.828953	1.13238	0.972225	0.861165	1.20527	1.8017	2.13519	2.87659	1.09003	2.79793
NOTCH3	1.08359	0.678687	0.65104	0.745262	1.84142	1.75421	2.37976	2.696	3.27347	4.01617
HES1	0.215234	0.524486	0.336569	2.43509	1.48862	7.88426	10.6588	12.9868	20.2377	42.0483
HES4	0.522289	0.654253	1.00551	2.00405	0.813899	1.56691	1.53466	2.16283	3.39385	3.76571
	P value
DLL4	7e-05
NOV	0.001599
JAG1	0.003669
NOTCH1	0.043082
NOTCH2	0.009909
NOTCH3	0.003508
HES1	0.020782
HES4	0.023937
Fig. 3g
NT	rEreg
0.414369	1.73988
0.86693	2.24854
1.20496	2.43511
1.14392	1.77029
1.36982	1.6748
Column B	rEreg
vs.	vs.
Column A	NT
Unpaired t test
P value	0.0027
P value summary	**
Significantly different (P < 0.05)?	Yes
One- or two-tailed P value?	Two-tailed
t, df	t=4.282, df=8
Fig. 3h
hours	NT				IFNa2				NT+DLL4				IFNa2+DLL4
0	0.000306888	0.000276583	0.000284359	0.000301616	0.000306888	0.000276583	0.000284359	0.000301616
2	0.000185024	0.000375214	0.000318813		0.00233883	0.00222035	0.00185418
4.5	0.000375214	0.000557014	0.000541782	0.000732441	0.00364466	0.00267731	0.00240458	0.00201501
6	3.86278e-05	0.000123346	3.48133e-05		0.000345267	0.000363691	0.000379135
10	0.000294387	0.000109256	0.000128139		0.000923884	0.000128139	0.000169081		0.00346	0.00357	0.002889		0.00222	0.003162	0.003545
	P value	Mean of NT	Mean of NT+DLL4	P value	Mean of IFNa2+DLL4	Mean of IFNa2
0		0.0002924				0.0002924
2		0.000293				0.002138
4.5		0.0005516				0.002685
6		6.56e-05				0.0003627
10	0.00014	0.0001773	0.003306	0.005496	0.002976	0.000407
Fig. 3i
EGF	TGFA	HBEGF	BTC	EREG	AREG	EPGN
		0.000353746		0.0160087	0.00304361	0.000904871
0	0.00100402	0.000678671		0.0275845	0.00356965
	9.61069e-05	0.000314424		0.0263692	0.00188007	0.000307953
Tukey's multiple comparisons test	Mean Diff.	95.00% CI of diff.	Below threshold?	Summary	Adjusted P Value
EGF vs. TGFA	-0.0005501	-0.01497 to 0.01387	No	ns	>0.9999
EGF vs. HBEGF	-0.0004489	-0.01405 to 0.01315	No	ns	>0.9999
EGF vs. EREG	-0.02332	-0.03692 to -0.009723	Yes	**	0.0022
EGF vs. AREG	-0.002831	-0.01643 to 0.01077	No	ns	0.9671
EGF vs. EPGN	-0.0006064	-0.01503 to 0.01382	No	ns	>0.9999
TGFA vs. HBEGF	0.0001011	-0.01065 to 0.01085	No	ns	>0.9999
TGFA vs. EREG	-0.02277	-0.03352 to -0.01202	Yes	***	0.0005
TGFA vs. AREG	-0.002281	-0.01303 to 0.008469	No	ns	0.9644
TGFA vs. EPGN	-5.635e-05	-0.01183 to 0.01172	No	ns	>0.9999
HBEGF vs. EREG	-0.02287	-0.03249 to -0.01326	Yes	***	0.0002
HBEGF vs. AREG	-0.002382	-0.01200 to 0.007233	No	ns	0.9346
HBEGF vs. EPGN	-0.0001575	-0.01091 to 0.01059	No	ns	>0.9999
EREG vs. AREG	0.02049	0.01087 to 0.03010	Yes	***	0.0005
EREG vs. EPGN	0.02271	0.01196 to 0.03346	Yes	***	0.0005
AREG vs. EPGN	0.002225	-0.008525 to 0.01297	No	ns	0.9679
Fig. 3j
	NT					Ereg Ab
COL1A1	1.05727	1.01069	0.624312	1.23571	1.07202	0.505344	0.256199	0.447618	0.284271	0.244913
TNC	1.04976	0.976071	1.08678	1.18514	0.702251	0.605021	0.52853	0.541509	0.637306	0.482988
FNEDA	0.789102	1.00925	0.721106	1.41744	1.0631	0.509899	0.230571	0.557979	0.634321	0.328345
	P value
COL1A1	0.000461
TNC	0.000916
FNEDA	0.005139

## Sheet: Fig. 4
Fig. 4e
PBS	1	2	2.5	3
1.03648	1.00995	1.24876	1.37148	1.47761
0.794362	1.33499	1.1791	1.34494	1.57048
1.16915	1.22554	1.29519	1.35821	1.40464
Dunnett's multiple comparisons test	Mean Diff.	95.00% CI of diff.	Below threshold?	Summary	Adjusted P Value
PBS vs. 1	-0.1902	-0.4772 to 0.09689	No	ns	0.2333
PBS vs. 2	-0.241	-0.5281 to 0.04604	No	ns	0.1059
PBS vs. 2.5	-0.3582	-0.6453 to -0.07115	Yes	*	0.0156
PBS vs. 3	-0.4842	-0.7713 to -0.1972	Yes	**	0.0022
Fig. 4h
PBS	1	2	2.5	3
5.15024e-05	9.91519e-05	0.000753033	0.000187607	0.00068576
5.4063e-05	0.000700173	0.000923884	0.000221562	0.00019221
5.06176e-05	0.000133119	0.000618045	0.000185666	0.00013829
				0.00028634
Tukey's multiple comparisons test	Mean Diff.	95.00% CI of diff.	Below threshold?	Summary	Adjusted P Value
PBS vs. 1	-0.0002588	-0.0007987 to 0.0002812	No	ns	0.5545
PBS vs. 2	-0.0007129	-0.001253 to -0.0001730	Yes	**	0.0092
PBS vs. 2.5	-0.0001462	-0.0006862 to 0.0003937	No	ns	0.9
PBS vs. 3	-0.0002736	-0.0007787 to 0.0002315	No	ns	0.4445
1 vs. 2	-0.0004542	-0.0009941 to 8.576e-005	No	ns	0.114
1 vs. 2.5	0.0001125	-0.0004274 to 0.0006525	No	ns	0.9581
1 vs. 3	-1.484e-05	-0.0005199 to 0.0004902	No	ns	>0.9999
2 vs. 2.5	0.0005667	2.678e-005 to 0.001107	Yes	*	0.0385
2 vs. 3	0.0004393	-6.572e-005 to 0.0009444	No	ns	0.0985
2.5 vs. 3	-0.0001274	-0.0006324 to 0.0003777	No	ns	0.9204
Fig. 4k
PBS	NT/iso	Ifnar1 Ab
121.126	220.678	132.904
92.9672	231.425	134.042
127.27	244.809	152.747
105.824	219.718	152.311
114.267	213.769	140.3
142.234	233.803	158.364
109.267	199.513	144.551
Tukey's multiple comparisons test	Mean Diff.	95.00% CI of diff.	Below threshold?	Summary	Adjusted P Value
PBS vs. NT/iso	-107.3	-126.1 to -88.45	Yes	****	<0.0001
PBS vs. Ifnar1 Ab	-28.89	-47.70 to -10.09	Yes	**	0.0027
NT/iso vs. Ifnar1 Ab	78.36	59.55 to 97.16	Yes	****	<0.0001
Fig. 4l
PBS	NT/iso	Ifnar1 Ab
1.18972	2.05851	1.59043
0.923759	1.5266	1.24291
0.898936	1.99468	1.24291
0.987589	1.36347	1.20745
1.04532	1.66353	1.27875
0.93758	1.69175	1.48397
1.0171	1.41727	1.30697
Tukey's multiple comparisons test	Mean Diff.	95.00% CI of diff.	Below threshold?	Summary	Adjusted P Value
PBS vs. NT/iso	-0.6737	-0.9265 to -0.4209	Yes	****	<0.0001
PBS vs. Ifnar1 Ab	-0.3362	-0.5890 to -0.08338	Yes	**	0.0086
NT/iso vs. Ifnar1 Ab	0.3375	0.08468 to 0.5903	Yes	**	0.0084
Fig. 4m
PBS	NT/iso	Ifnar Ab
0.002123	0.011359	0.001803
0.002991	0.013094	0.002559
0.001372	0.005013	0.000865
0.00149	0.007139	0.0041
0.002251	0.003947	0.003484
0.001302	0.00282	0.003545
0.001565	0.001712	0.002743
Tukey's multiple comparisons test	Mean Diff.	95.00% CI of diff.	Below threshold?	Summary	Adjusted P Value
PBS vs. NT/iso	-0.00457	-0.008128 to -0.001012	Yes	*	0.0111
PBS vs. Ifnar Ab	-0.0008579	-0.004416 to 0.002700	No	ns	0.8136
NT/iso vs. Ifnar Ab	0.003712	0.0001545 to 0.007270	Yes	*	0.0401
Fig. 4n
PBS	NT/iso	Ifnar Ab
0.025471	0.059129	0.024861
0.020833	0.049894	0.034554
0.018581	0.048027	0.030395
0.050241	0.043285	0.029667
0.029056	0.036906	0.019641
0.028656	0.024433	0.016631
0.032577	0.02512	0.019777
Tukey's multiple comparisons test	Mean Diff.	95.00% CI of diff.	Below threshold?	Summary	Adjusted P Value
PBS vs. NT/iso	-0.01163	-0.02573 to 0.002482	No	ns	0.1173
PBS vs. Ifnar Ab	0.00427	-0.009837 to 0.01838	No	ns	0.7242
NT/iso vs. Ifnar Ab	0.0159	0.001788 to 0.03000	Yes	*	0.0259

## Sheet: Fig. 5
Fig. 5b
PBS	B6	Ereg-/-
125.121	223.031	166.402
138.374	198.324	143.575
156.039	229.989	166.586
	218.147	166.307
	189.397	151.627
	225.072	168.678
	229.932	168.838
Tukey's multiple comparisons test	Mean Diff.	95.00% CI of diff.	Below threshold?	Summary	Adjusted P Value
PBS vs. B6	-76.43	-101.2 to -51.70	Yes	****	<0.0001
PBS vs. Ereg-/-	-21.87	-46.60 to 2.854	No	ns	0.0865
B6 vs. Ereg-/-	54.55	35.40 to 73.71	Yes	****	<0.0001
Fig. 5e
PBS	NT	Ereg Ab
101.143	222.738	110.816
124.288	284.601	148.822
135.763	265.178	121.129
108.265	214.807	134.042
	244.077	156.267
		119.373
138.376	196.354	154.309
122.793	217.663	163.97
119.963	173.058	184.418
136.119	221.226	156.85
	227.385	148.258
	219.068	160.189
Tukey's multiple comparisons test	Mean Diff.	95.00% CI of diff.	Below threshold?	Summary	Adjusted P Value
PBS vs. NT	-102.7	-129.8 to -75.59	Yes	****	<0.0001
PBS vs. Ereg Ab	-23.2	-49.81 to 3.410	No	ns	0.0966
NT vs. Ereg Ab	79.48	55.14 to 103.8	Yes	****	<0.0001
Fig. 5f
PBS	NT	Ereg Ab
1.04082	1.81947	1.37677
1.18838	1.59969	1
0.77708	1.53061	1.2292
0.993721	1.50549	1.12873
1.02661	1.20408	1.35479
0.777311	1.32633	1.32967
1.17227	1.11345	1.13305
1.02381	1.06863	1.20308
	1.21989	0.92577
	1.22269	1.35154
	1.7493	0.85014
		1.47759
Column B	NT	Column C	Ereg Ab	Column C	Ereg Ab
vs.	vs.	vs.	vs.	vs.	vs.
Column A	PBS	Column B	NT	Column A	PBS
Unpaired t test		Unpaired t test		Unpaired t test
P value	0.0013	P value	0.0476	P value	0.0283
P value summary	**	P value summary	*	P value summary	*
Significantly different (P < 0.05)?	Yes	Significantly different (P < 0.05)?	Yes	Significantly different (P < 0.05)?	Yes
One- or two-tailed P value?	Two-tailed	One- or two-tailed P value?	Two-tailed	One- or two-tailed P value?	Two-tailed
t, df	t=3.853, df=17	t, df	t=2.104, df=21	t, df	t=2.386, df=18
Fig. 5g
PBS	NT	Ereg Ab
0.50317	0.982219	1.18848
1.06004	0.897583	1.03822
1.17619	1.50432	0.335438
1.2606	2.14223	0.814573
	1.09742	0.430509
	1.67495	0.879111
1.99793	2.70103	0.035612
0.643275	1.02705	0.198678
1.0235	1.23414	0.430328
0.335296	0.560003	0.154268
	4.68649	0.321637
	0.18093	0.145946
	0.85663
	1.00469
	0.717845
	1.42084
Column C	Ereg Ab
vs.	vs.
Column B	NT
Unpaired t test
P value	0.0084
P value summary	**
Significantly different (P < 0.05)?	Yes
One- or two-tailed P value?	Two-tailed
t, df	t=2.853, df=26
Fig. 5h
PBS	NT	Ereg Ab
0.794397	0.516891	0.938178
1.17522	0.640794	0.872322
0.941435	1.79369	0.866297
1.08895	1.11956	1.44687
	0.451542	1.42201
	0.786181	1.66778
1.09685	1.35507	1.84468
1.33179	3.12394	2.32683
0.816977	2.18611	2.69142
0.754382	2.20896	2.66358
		1.90973
		5.42028
Column B	NT	Column D	Ereg Ab
vs.	vs.	vs.	vs.
Column A	PBS	Column B	NT
Unpaired t test		Unpaired t test
P value	0.2134	P value	0.2275
P value summary	ns	P value summary	ns
Significantly different (P < 0.05)?	No	Significantly different (P < 0.05)?	No
One- or two-tailed P value?	Two-tailed	One- or two-tailed P value?	Two-tailed
t, df	t=1.296, df=16	t, df	t=1.245, df=20
Fig. 5j
PBS	Isotype Ab	Ereg Ab	NT Ereg-/-
632.459	1004.35	1099.93	327.707
358.213	1223.27	1734.85	375.228
869.3	1539.9	2003.13	668.073
	1477.46	1589.49	1070.28
	1219.59	1135.71	1066.62
Dunnett's multiple comparisons test	Mean Diff.	95.00% CI of diff.	Below threshold?	Summary	Adjusted P Value
PBS vs. Isotype Ab	-672.9	-1281 to -65.18	Yes	*	0.0297
PBS vs. Ereg Ab	-892.6	-1500 to -284.9	Yes	**	0.0049
PBS vs. NT Ereg-/-	-81.59	-689.3 to 526.1	No	ns	0.9651
Column C	Ereg Ab
vs.	vs.
Column B	Isotype Ab
Unpaired t test
P value	0.303
P value summary	ns
Significantly different (P < 0.05)?	No
One- or two-tailed P value?	Two-tailed
t, df	t=1.101, df=8
Fig. 5m
PBS	NT	Ereg Ab
2	7	5
0	6	3
0	2	0
	5	3
	5
	4
0	4	3
0	5	3
0	5	2
	4
	5
Column B	NT	Column C	Ereg Ab	Column C	Ereg Ab
vs.	vs.	vs.	vs.	vs.	vs.
Column A	PBS	Column A	PBS	Column B	NT
Unpaired t test		Unpaired t test		Unpaired t test
P value	<0.0001	P value	0.0053	P value	0.0075
P value summary	****	P value summary	**	P value summary	**
Significantly different (P < 0.05)?	Yes	Significantly different (P < 0.05)?	Yes	Significantly different (P < 0.05)?	Yes
One- or two-tailed P value?	Two-tailed	One- or two-tailed P value?	Two-tailed	One- or two-tailed P value?	Two-tailed
t, df	t=7.590, df=15	t, df	t=3.467, df=11	t, df	t=3.060, df=16
Fig. 5n
PBS	NT	Ereg Ab
0.956144	1.75917	1.39395
0.999244	1.42798	1.38715
1.04461	1.77505	1.34631
	1.87259
	1.69338
1.11411	1.83977	1.74137
1.01777	1.79877	1.45029
0.868124	1.33755	1.2371
	1.86642	1.34165
	1.46259
	1.46874
Column B	NT	Column C	Ereg Ab	Column C	Ereg Ab
vs.	vs.	vs.	vs.	vs.	vs.
Column A	PBS	Column A	PBS	Column B	NT
Unpaired t test		Unpaired t test		Unpaired t test
P value	<0.0001	P value	0.0001	P value	0.013
P value summary	****	P value summary	***	P value summary	*
Significantly different (P < 0.05)?	Yes	Significantly different (P < 0.05)?	Yes	Significantly different (P < 0.05)?	Yes
One- or two-tailed P value?	Two-tailed	One- or two-tailed P value?	Two-tailed	One- or two-tailed P value?	Two-tailed
t, df	t=7.713, df=15	t, df	t=5.732, df=11	t, df	t=2.794, df=16
Fig. 5o
PBS	NT	Ereg Ab
0.717032	32.225	18.6372
1.29245	17.878	16.5655
0.923452	16.9136	16.9723
1.16887	72.7618	23.1046
0.8982	38.1896	18.1904
	56.4973	20.1137
	37.0168	17.8779
	25.371
	36.8888
	33.9446
	32.5618
	36.0046

## Sheet: Fig. 6
Fig. 6c
Day	NT	Ereg Ab
2	82.9514	80.1159
5	21.1198	14.416
7	13.3122	8.20841
9	14.0818	11.5704
Column B	Ereg Ab
vs.	vs.
Column A	NT
Paired t test
P value	0.0227
P value summary	*
Significantly different (P < 0.05)?	Yes
One- or two-tailed P value?	Two-tailed
t, df	t=4.331, df=3
Number of pairs	4
Fig. 6d
Day	NT	Ereg Ab
2	24.2475	18.225
5	56.55	51.075
7	45.0525	35.1975
9	33.0075	28.6275
Column B	Ereg Ab
vs.	vs.
Column A	NT
Paired t test
P value	0.0124
P value summary	*
Significantly different (P < 0.05)?	Yes
One- or two-tailed P value?	Two-tailed
t, df	t=5.403, df=3
Number of pairs	4
Fig. 6e
PINP	TNC
-3.4182	-24.8376
-31.7418	-9.6817
-38.3392	-21.8745
-17.8343	-13.2697
p-values are reflected by data in Fig. 6c and 6d
Fig. 6f
Day	Isotype IgG1		Ereg Ab
2	0.466	0.481	0.496	0.485
4	0.15	0.14	0.197	0.179
6	0.157	0.142	0.169	0.169
8	0.254	0.23	0.2	0.195
9	0.198	0.203	0.111	0.114
Column B	Ereg Ab
vs.	vs.
Column A	Isotype IgG1
Paired t test
P value	0.6836
P value summary	ns
Significantly different (P < 0.05)?	No
One- or two-tailed P value?	Two-tailed
t, df	t=0.4386, df=4
Number of pairs	5
Fig. 6h
NT	Nin	Alk5i	Ereg Ab
1.38992	1.85961	1.04972	0.71203
1.04608	1.46917	0.88884	0.62201
1.98618	1.67018	0.67129	0.4161
3.79737		0.48297	0.75262
Dunnett's multiple comparisons test	Mean Diff.	95.00% CI of diff.	Below threshold?	Summary	Adjusted P Value
NT vs. Nin	0.3886	-0.9899 to 1.767	No	ns	0.7903
NT vs. Alk5i	1.282	0.005514 to 2.558	Yes	*	0.049
NT vs. Ereg Ab	1.429	0.1530 to 2.705	Yes	*	0.0284
Column D	Ereg Ab	Column C	Alk5i
vs.	vs.	vs.	vs.
Column B	Nin	Column B	Nin
Unpaired t test		Unpaired t test
P value	0.0005	P value	0.0037
P value summary	***	P value summary	**
Significantly different (P < 0.05)?	Yes	Significantly different (P < 0.05)?	Yes
One- or two-tailed P value?	Two-tailed	One- or two-tailed P value?	Two-tailed
t, df	t=8.036, df=5	t, df	t=5.121, df=5
Fig. 6i
NT	Nin	Alk5i	Ereg Ab
0.253	0.24	0.222	0.112
0.446	0.312	0.124	0.104
0.454	0.47	0.214	0.023
		0.262	0.263
Dunnett's multiple comparisons test	Mean Diff.	95.00% CI of diff.	Below threshold?	Summary	Adjusted P Value
NT vs. Nin	0.04367	-0.1733 to 0.2607	No	ns	0.8956
NT vs. Alk5i	0.1788	-0.02416 to 0.3818	No	ns	0.0853
NT vs. Ereg Ab	0.2588	0.05584 to 0.4618	Yes	*	0.0144
Column D	Ereg Ab
vs.	vs.
Column B	Nin
Unpaired t test
P value	0.047
P value summary	*
Significantly different (P < 0.05)?	Yes
One- or two-tailed P value?	Two-tailed
t, df	t=2.622, df=5
Fig. 6j
NT	Nin	Alk5i	Ereg Ab
6.9886	2.858	7.4643	5.6569
16.4498	10.5927	9.9521	4.8065
22.5491	5.3703	11.0425	4.8232
		7.9173	4.7568
Dunnett's multiple comparisons test	Mean Diff.	95.00% CI of diff.	Below threshold?	Summary	Adjusted P Value
NT vs. Nin	9.056	0.004509 to 18.11	Yes	*	0.0499
NT vs. Alk5i	6.235	-2.231 to 14.70	No	ns	0.1605
NT vs. Ereg Ab	10.32	1.852 to 18.78	Yes	*	0.0186
Column D	Ereg Ab
vs.	vs.
Column C	Alk5i
Unpaired t test
P value	0.0034
P value summary	**
Significantly different (P < 0.05)?	Yes
One- or two-tailed P value?	Two-tailed
t, df	t=4.681, df=6
Fig. 6k
NT	Nin	Alk5i	Ereg Ab
0.322	0.4506	0.2474	0.1015
0.5567	0.6395	0.1996	0.0751
0.6156	0.5824	0.1254	0.0408
	0.4522		0.2192
Dunnett's multiple comparisons test	Mean Diff.	95.00% CI of diff.	Below threshold?	Summary	Adjusted P Value
NT vs. Nin	-0.03308	-0.2436 to 0.1774	No	ns	0.9446
NT vs. Alk5i	0.3073	0.08226 to 0.5323	Yes	**	0.0097
NT vs. Ereg Ab	0.389	0.1784 to 0.5995	Yes	**	0.0013
Fig. 6l
NT	Nin	Alk5i	Ereg Ab
5264	3938	1541	2735
2291	2536	1397	2110
6065	2156	1980	2239
3080	2708	1887	1423
2745	1970	1326	1789
4631	2536	1892	3832
3943	4276	1387	1136
5200	2110	2981	2526
Dunnett's multiple comparisons test	Mean Diff.	95.00% CI of diff.	Below threshold?	Summary	Adjusted P Value
NT vs. Nin	1374	198.3 to 2549	Yes	*	0.0192
NT vs. Alk5i	2354	1178 to 3529	Yes	****	<0.0001
NT vs. Ereg Ab	1929	753.3 to 3104	Yes	**	0.001
Fig. 6m
NT	Nin	Alk5i	Ereg Ab
2416	1026	4900	341
2177	965	4836	1547
1614	2082	1977	1581
1299	1708	3628	605
1297	2537	1950	651
2420	1901	3049	713
2576	773	3962
Dunnett's multiple comparisons test	Mean Diff.	95.00% CI of diff.	Below threshold?	Summary	Adjusted P Value
NT vs. Nin	401	-676.0 to 1478	No	ns	0.6768
NT vs. Alk5i	-1500	-2577 to -423.5	Yes	**	0.0053
NT vs. Ereg Ab	1065	-55.99 to 2186	No	ns	0.065
Fig. 6n
NT	Nin	Alk5i	Ereg Ab
149627	105981	117713	87272
48877	103741	101015	12335
95331	55865	30009	22858
41545	12330	117610	24116
79810	95010	61941	14346
	114722	82011	21036
	43346	100318	16741
		94953
Dunnett's multiple comparisons test	Mean Diff.	95.00% CI of diff.	Below threshold?	Summary	Adjusted P Value
NT vs. Nin	7182	-42667 to 57031	No	ns	0.9645
NT vs. Alk5i	-5158	-53692 to 43375	No	ns	0.9849
NT vs. Ereg Ab	54652	4803 to 104501	Yes	*	0.0299
Column D	Ereg Ab	Column D	Ereg Ab
vs.	vs.	vs.	vs.
Column C	Alk5i	Column B	Nin
Unpaired t test		Unpaired t test
P value	0.0013	P value	0.0202
P value summary	**	P value summary	*
Significantly different (P < 0.05)?	Yes	Significantly different (P < 0.05)?	Yes
One- or two-tailed P value?	Two-tailed	One- or two-tailed P value?	Two-tailed
t, df	t=4.092, df=13	t, df	t=2.676, df=12

## Sheet: Fig. S3
Fig. S3b
EGF		TGFA		BTC		HBEGF		EREG		AREG		EPGN
HC	SSc	HC	SSc	HC	SSc	HC	SSc	HC	SSc	HC	SSc	HC	SSc
	0.341502	0.907087	0.965476	0.560689	1.39501	0.655343	0.439923	0.557502	2.71707	0.600774	0.34866	1.74972	5.14128
1.32406	3.01043	0.916567	1.36539	1.37104	0.843976	0.98304	0.926795	1.33519	2.0879	1.21832	0.939454	0.509491	4.46026
0.67594	1.46914	1.17635	1.77069	1.06827	1.56404	1.36162	0.346355	1.1073	3.28763	1.18091	1.47928	0.740785	7.63235
								Column B	SSc			Column B	SSc
								vs.	vs.			vs.	vs.
								Column A	HC			Column A	HC
								Unpaired t test				Unpaired t test
								P value	0.0151			P value	0.0102
								P value summary	*			P value summary	*
								Significantly different (P < 0.05)?	Yes			Significantly different (P < 0.05)?	Yes
								One- or two-tailed P value?	Two-tailed			One- or two-tailed P value?	Two-tailed
								t, df	t=4.077, df=4			t, df	t=4.577, df=4
Fig. S3d
cDC2	cDC1	CD14 mo	CD16 mo
84.9	3.861	3.36	0.10179
90.25	0	1.19	0.66134
91.6	0	0.2	0
Tukey's multiple comparisons test	Mean Diff.	95.00% CI of diff.	Below threshold?	Summary	Adjusted P Value
cDC2 vs. cDC1	87.63	81.74 to 93.51	Yes	****	<0.0001
cDC2 vs. CD14 mo	87.33	81.45 to 93.22	Yes	****	<0.0001
cDC2 vs. CD16 mo	88.66	82.78 to 94.55	Yes	****	<0.0001
cDC1 vs. CD14 mo	-0.2963	-6.181 to 5.589	No	ns	0.9984
cDC1 vs. CD16 mo	1.033	-4.853 to 6.918	No	ns	0.9406
CD14 mo vs. CD16 mo	1.329	-4.556 to 7.214	No	ns	0.8852

## Sheet: Fig. S4
Fig. S4
hours	NT				IFNa2				NT+NOV				IFNa2+NOV
0	0.000306888	0.000276583	0.000284359	0.000301616	0.000306888	0.000276583	0.000284359	0.000301616
2	0.000185024	0.000375214	0.000318813		0.00233883	0.00222035	0.00185418
4.5	0.000375214	0.000557014	0.000541782	0.000732441	0.00364466	0.00267731	0.00240458	0.00201501
6	3.86278e-05	0.000123346	3.48133e-05		0.000345267	0.000363691	0.000379135
10	0.000294387	0.000109256	0.000128139		0.000923884	0.000128139	0.000169081		0.00479252	0.0033771	0.00277173		0.00191957	0.00504825	0.002791
Analysis of 10 hr time point
P value	Mean of NT	Mean of NT+NOV	P value	Mean of IFNa2+NOV	Mean of IFNa2
0.004486	0.0001773	0.003647	0.042321	0.003253	0.000407

## Sheet: Fig. S5
Fig. S5b
	PBS										BLM
B6	1.14552	0.875815	0.949911	0.837285	0.96473	1.35596	1.04179	0.899526	1.04179	0.88767	1.61381	1.38263	1.25222	1.82721	0.961766	2.02579	1.12478	2.03764	1.45376	1.70865
Ereg-/-	1.10705	0.803523	0.949864	0.855014	0.827913						1.27778	1.55149	1.30488	1.63008	1.22358	1.37805
	Discovery?	P value
B6	Yes	0.000473662
Ereg-/-	Yes	0.000390345
Fig. S5d			Fig. S5e			Fig. S5g			Fig. S5h			Fig. S5i
NT	Isotype Ab		NT	Isotype Ab		NT	Isotype Ab		NT	Isotype Ab		NT	Isotype Ab
158.577	187.397		1.04651	0.711628		1.34723	1.72309		0.0101667	0.004776		10.8153	15.4015
166.518	175.894		1.08372	1.10047		1.58008	1.71119		0.002791	0.018646		6.45313	12.0003
142.046	169.091		0.929302	0.869767		1.12896	2		0.00806	0.013139		11.8351	12.2101
177.029	198.811		0.940465	1.08744		2.23457	1.10573		0.0089742	0.009486		14.723	7.11074
	188.855			1.44651			0.952638			0.006258			6.54322
	163.003			0.869767			0.445964			0.006108			4.90754
Column B	Isotype Ab		Column B	Isotype Ab		Column B	Isotype Ab		Column B	Isotype Ab		Column B	Isotype Ab
vs.	vs.		vs.	vs.		vs.	vs.		vs.	vs.		vs.	vs.
Column A	NT		Column A	NT		Column A	NT		Column A	NT		Column A	NT
Unpaired t test			Unpaired t test			Unpaired t test			Unpaired t test			Unpaired t test
P value	0.063		P value	0.9185		P value	0.501		P value	0.4769		P value	0.6261
P value summary	ns		P value summary	ns		P value summary	ns		P value summary	ns		P value summary	ns
Significantly different (P < 0.05)?	No		Significantly different (P < 0.05)?	No		Significantly different (P < 0.05)?	No		Significantly different (P < 0.05)?	No		Significantly different (P < 0.05)?	No
One- or two-tailed P value?	Two-tailed		One- or two-tailed P value?	Two-tailed		One- or two-tailed P value?	Two-tailed		One- or two-tailed P value?	Two-tailed		One- or two-tailed P value?	Two-tailed
t, df	t=2.158, df=8		t, df	t=0.1055, df=8		t, df	t=0.7048, df=8		t, df	t=0.7461, df=8		t, df	t=0.5066, df=8
