# Supplementary material for: Epiregulin is a dendritic cell-derived EGFR ligand that maintains skin and lung fibrosis
Source: Sci Immunol. Author manuscript; Available in PMC 2023 Jan 14. (PMC9840167; doi:10.1126/sciimmunol.abq6691)
Supplement: data file S1 [file NIHMS1861570-supplement-data_file_S1.xlsx]

## Sheet: Fibroblast GO terms
Category	Term	Count	%	PValue	Log(pvalue)	Genes	List Total	Pop Hits	Pop Total	Fold Enrichment	Bonferroni	Benjamini	FDR
GOTERM_BP_DIRECT	GO:0060337~type I interferon signaling pathway	8	18.6047	1.69195e-10	9.77161	IFITM3, BST2, EGR1, IFITM2, IFI27, HLA-B, IFI6, HLA-A	42	64	16792	49.9762	8.91659e-08	8.91659e-08	8.64588e-08
GOTERM_BP_DIRECT	GO:0006955~immune response	10	23.2558	6.18091e-07	6.20895	IFITM3, C3, IL6, CEBPB, IFITM2, HLA-B, IFI6, CXCL1, HLA-A, CXCL14	42	421	16792	9.49666	0.000325681	0.000162867	0.000157922
GOTERM_BP_DIRECT	GO:0030199~collagen fibril organization	5	11.6279	2.36464e-06	5.62623	COL1A1, COL3A1, SFRP2, COL1A2, DPT	42	39	16792	51.2576	0.00124539	0.000415389	0.000402778
GOTERM_BP_DIRECT	GO:0007155~cell adhesion	9	20.9302	1.26769e-05	4.89699	LGALS3BP, COL1A1, COMP, POSTN, DPT, ITGBL1, THY1, GAS6, WISP2	42	459	16792	7.8394	0.0066585	0.00142391	0.00138068
GOTERM_BP_DIRECT	GO:0045669~positive regulation of osteoblast differentiation	5	11.6279	1.35096e-05	4.86936	IL6, CEBPB, SFRP2, CEBPD, CTHRC1	42	60	16792	33.3175	0.00709433	0.00142391	0.00138068
GOTERM_BP_DIRECT	GO:0001501~skeletal system development	6	13.9535	1.98828e-05	4.70152	COL1A1, COMP, COL3A1, POSTN, COL1A2, IGFBP4	42	137	16792	17.5099	0.0104236	0.00174637	0.00169335
GOTERM_BP_DIRECT	GO:0050776~regulation of immune response	6	13.9535	6.95956e-05	4.15742	COL1A1, C3, COL3A1, COL1A2, HLA-B, HLA-A	42	178	16792	13.4767	0.0360137	0.00523955	0.00508048
GOTERM_BP_DIRECT	GO:0030198~extracellular matrix organization	6	13.9535	0.000109664	3.95994	COL1A1, COMP, COL3A1, POSTN, SPARC, COL1A2	42	196	16792	12.2391	0.0561575	0.0072241	0.00700477
GOTERM_BP_DIRECT	GO:0030168~platelet activation	5	11.6279	0.00017385	3.75983	COL1A1, COL3A1, IL6, COL1A2, GAS6	42	115	16792	17.383	0.0875543	0.00928356	0.00900171
GOTERM_BP_DIRECT	GO:0071230~cellular response to amino acid stimulus	4	9.30233	0.000203318	3.69182	COL1A1, COL3A1, CEBPB, COL1A2	42	47	16792	34.0263	0.101618	0.00928356	0.00900171
GOTERM_BP_DIRECT	GO:0035456~response to interferon-beta	3	6.97674	0.000207137	3.68374	IFITM3, BST2, IFITM2	42	9	16792	133.27	0.103424	0.00928356	0.00900171
GOTERM_BP_DIRECT	GO:0010951~negative regulation of endopeptidase activity	5	11.6279	0.00021139	3.67491	BST2, C3, SERPINE2, SERPINF1, TIMP1	42	121	16792	16.5211	0.105432	0.00928356	0.00900171
GOTERM_BP_DIRECT	GO:0035455~response to interferon-alpha	3	6.97674	0.000258521	3.5875	IFITM3, BST2, IFITM2	42	10	16792	119.943	0.127383	0.0103432	0.0100292
GOTERM_BP_DIRECT	GO:0034097~response to cytokine	4	9.30233	0.000274773	3.56103	COL3A1, SPARC, IFI27, TIMP1	42	52	16792	30.7546	0.134827	0.0103432	0.0100292
GOTERM_BP_DIRECT	GO:0030574~collagen catabolic process	4	9.30233	0.000507599	3.29448	COL1A1, COL3A1, COL1A2, CTSB	42	64	16792	24.9881	0.234765	0.0178337	0.0172922
GOTERM_BP_DIRECT	GO:0043154~negative regulation of cysteine-type endopeptidase activity involved in apoptotic process	4	9.30233	0.000632948	3.19863	IL6, SFRP2, IFI6, GAS6	42	69	16792	23.1774	0.283709	0.0208477	0.0202148
GOTERM_BP_DIRECT	GO:0042060~wound healing	4	9.30233	0.000974248	3.01133	COL3A1, IL6, SPARC, TIMP1	42	80	16792	19.9905	0.40171	0.0302017	0.0292848
GOTERM_BP_DIRECT	GO:0034341~response to interferon-gamma	3	6.97674	0.00155164	2.80921	IFITM3, BST2, IFITM2	42	24	16792	49.9762	0.55884	0.0454285	0.0440493
GOTERM_BP_DIRECT	GO:0002576~platelet degranulation	4	9.30233	0.0020172	2.69525	LGALS3BP, SPARC, TIMP1, GAS6	42	103	16792	15.5266	0.654975	0.0559507	0.054252
GOTERM_BP_DIRECT	GO:0045071~negative regulation of viral genome replication	3	6.97674	0.00427814	2.36874	IFITM3, BST2, IFITM2	42	40	16792	29.9857	0.895589	0.111757	0.108364
GOTERM_BP_DIRECT	GO:0048839~inner ear development	3	6.97674	0.00449061	2.34769	SPARC, CEBPD, CXCL14	42	41	16792	29.2544	0.906695	0.111757	0.108364
GOTERM_BP_DIRECT	GO:0071307~cellular response to vitamin K	2	4.65116	0.00487746	2.31181	POSTN, GAS6	42	2	16792	399.81	0.923976	0.111757	0.108364
GOTERM_BP_DIRECT	GO:0036018~cellular response to erythropoietin	2	4.65116	0.00487746	2.31181	MT2A, MT1X	42	2	16792	399.81	0.923976	0.111757	0.108364
GOTERM_BP_DIRECT	GO:0043434~response to peptide hormone	3	6.97674	0.00515674	2.28762	COL1A1, SPARC, TIMP1	42	44	16792	27.2597	0.93443	0.113233	0.109796
GOTERM_BP_DIRECT	GO:0090090~negative regulation of canonical Wnt signaling pathway	4	9.30233	0.00730548	2.13635	EGR1, SFRP2, IGFBP4, CTHRC1	42	163	16792	9.81128	0.979019	0.142177	0.13786
GOTERM_BP_DIRECT	GO:0002486~antigen processing and presentation of endogenous peptide antigen via MHC class I via ER pathway, TAP-independent	2	4.65116	0.00730748	2.13623	HLA-B, HLA-A	42	3	16792	266.54	0.979041	0.142177	0.13786
GOTERM_BP_DIRECT	GO:0051607~defense response to virus	4	9.30233	0.007554	2.12182	IFITM3, BST2, IL6, IFITM2	42	165	16792	9.69235	0.981612	0.142177	0.13786
GOTERM_BP_DIRECT	GO:0007568~aging	4	9.30233	0.007554	2.12182	COL3A1, IL6, SERPINF1, TIMP1	42	165	16792	9.69235	0.981612	0.142177	0.13786
GOTERM_BP_DIRECT	GO:0051384~response to glucocorticoid	3	6.97674	0.0109781	1.95947	IL6, SPARC, PTGDS	42	65	16792	18.4527	0.997025	0.199498	0.193441
GOTERM_BP_DIRECT	GO:0008283~cell proliferation	5	11.6279	0.0119133	1.92397	BST2, IGFBP4, SERPINF1, CXCL1, GAS6	42	366	16792	5.46188	0.998193	0.206553	0.200282
GOTERM_BP_DIRECT	GO:0042270~protection from natural killer cell mediated cytotoxicity	2	4.65116	0.0121502	1.91542	HLA-B, HLA-A	42	5	16792	159.924	0.998407	0.206553	0.200282
GOTERM_BP_DIRECT	GO:0033138~positive regulation of peptidyl-serine phosphorylation	3	6.97674	0.0126487	1.89795	IL6, SFRP2, GAS6	42	70	16792	17.1347	0.998779	0.207533	0.201232
GOTERM_BP_DIRECT	GO:0060333~interferon-gamma-mediated signaling pathway	3	6.97674	0.0129954	1.88621	MT2A, HLA-B, HLA-A	42	71	16792	16.8934	0.998986	0.207533	0.201232
GOTERM_BP_DIRECT	GO:0006954~inflammatory response	5	11.6279	0.0133988	1.87293	C3, IL6, CEBPB, IGFBP4, CXCL1	42	379	16792	5.27453	0.999182	0.207681	0.201376
GOTERM_BP_DIRECT	GO:0008285~negative regulation of cell proliferation	5	11.6279	0.0155138	1.80928	IL6, SFRP2, SERPINE2, DPT, CXCL1	42	396	16792	5.0481	0.999736	0.233594	0.226502
GOTERM_BP_DIRECT	GO:0010976~positive regulation of neuron projection development	3	6.97674	0.0199221	1.70066	IL6, SERPINF1, STMN2	42	89	16792	13.4767	0.999975	0.286773	0.278067
GOTERM_BP_DIRECT	GO:0032355~response to estradiol	3	6.97674	0.0207692	1.68258	COL1A1, POSTN, IFI27	42	91	16792	13.1805	0.999984	0.286773	0.278067
GOTERM_BP_DIRECT	GO:0007165~signal transduction	8	18.6047	0.0210644	1.67645	LGALS3BP, C3, SPARC, IGFBP4, CXCL1, GAS6, CXCL14, WISP2	42	1161	16792	2.75493	0.999987	0.286773	0.278067
GOTERM_BP_DIRECT	GO:0002480~antigen processing and presentation of exogenous peptide antigen via MHC class I, TAP-independent	2	4.65116	0.0217665	1.66221	HLA-B, HLA-A	42	9	16792	88.8466	0.999991	0.286773	0.278067
GOTERM_BP_DIRECT	GO:0043589~skin morphogenesis	2	4.65116	0.0217665	1.66221	COL1A1, COL1A2	42	9	16792	88.8466	0.999991	0.286773	0.278067
GOTERM_BP_DIRECT	GO:0030336~negative regulation of cell migration	3	6.97674	0.0225077	1.64767	BST2, SFRP2, THY1	42	95	16792	12.6256	0.999994	0.289307	0.280523
GOTERM_BP_DIRECT	GO:0007267~cell-cell signaling	4	9.30233	0.0238963	1.62167	BST2, SFRP2, CXCL14, WISP2	42	254	16792	6.29621	0.999997	0.296055	0.287066
GOTERM_BP_DIRECT	GO:0010038~response to metal ion	2	4.65116	0.0241563	1.61697	MT2A, MT1X	42	10	16792	79.9619	0.999997	0.296055	0.287066
GOTERM_BP_DIRECT	GO:0071356~cellular response to tumor necrosis factor	3	6.97674	0.0295365	1.52964	COL1A1, IL6, POSTN	42	110	16792	10.9039	1	0.345906	0.335404
GOTERM_BP_DIRECT	GO:0009615~response to virus	3	6.97674	0.0295365	1.52964	IFITM3, BST2, IFITM2	42	110	16792	10.9039	1	0.345906	0.335404
GOTERM_BP_DIRECT	GO:0001916~positive regulation of T cell mediated cytotoxicity	2	4.65116	0.0312915	1.50457	HLA-B, HLA-A	42	13	16792	61.5092	1	0.350864	0.340211
GOTERM_BP_DIRECT	GO:0016045~detection of bacterium	2	4.65116	0.0312915	1.50457	HLA-B, HLA-A	42	13	16792	61.5092	1	0.350864	0.340211
GOTERM_BP_DIRECT	GO:0009607~response to biotic stimulus	2	4.65116	0.0336585	1.4729	IFITM3, IFITM2	42	14	16792	57.1156	1	0.362001	0.35101
GOTERM_BP_DIRECT	GO:0070208~protein heterotrimerization	2	4.65116	0.0336585	1.4729	COL1A1, COL1A2	42	14	16792	57.1156	1	0.362001	0.35101
GOTERM_BP_DIRECT	GO:0030308~negative regulation of cell growth	3	6.97674	0.0351749	1.45377	BST2, SFRP2, SERPINE2	42	121	16792	9.91263	1	0.36897	0.357768
GOTERM_BP_DIRECT	GO:0050900~leukocyte migration	3	6.97674	0.0357068	1.44725	COL1A1, COL1A2, GAS6	42	122	16792	9.83138	1	0.36897	0.357768
GOTERM_BP_DIRECT	GO:0042493~response to drug	4	9.30233	0.0377719	1.42283	COL1A1, IL6, NNMT, SFRP2	42	304	16792	5.26065	1	0.382804	0.371182
GOTERM_BP_DIRECT	GO:0046597~negative regulation of viral entry into host cell	2	4.65116	0.0430705	1.36582	IFITM3, IFITM2	42	18	16792	44.4233	1	0.428267	0.415265
GOTERM_BP_DIRECT	GO:0071294~cellular response to zinc ion	2	4.65116	0.0454095	1.34285	MT2A, MT1X	42	19	16792	42.0852	1	0.435105	0.421895
GOTERM_BP_DIRECT	GO:0045926~negative regulation of growth	2	4.65116	0.0454095	1.34285	MT2A, MT1X	42	19	16792	42.0852	1	0.435105	0.421895
GOTERM_BP_DIRECT	GO:0050766~positive regulation of phagocytosis	2	4.65116	0.0684947	1.16434	C3, GAS6	42	29	16792	27.5731	1	0.632159	0.612966
GOTERM_BP_DIRECT	GO:0071549~cellular response to dexamethasone stimulus	2	4.65116	0.0684947	1.16434	IL6, SERPINF1	42	29	16792	27.5731	1	0.632159	0.612966
GOTERM_BP_DIRECT	GO:0044344~cellular response to fibroblast growth factor stimulus	2	4.65116	0.070773	1.15013	COL1A1, POSTN	42	30	16792	26.654	1	0.632159	0.612966
GOTERM_BP_DIRECT	GO:0002474~antigen processing and presentation of peptide antigen via MHC class I	2	4.65116	0.070773	1.15013	HLA-B, HLA-A	42	30	16792	26.654	1	0.632159	0.612966
GOTERM_BP_DIRECT	GO:0007596~blood coagulation	3	6.97674	0.0741532	1.12987	COL1A1, COL1A2, SERPINE2	42	184	16792	6.51863	1	0.651312	0.631538
GOTERM_BP_DIRECT	GO:0001568~blood vessel development	2	4.65116	0.088805	1.05156	COL1A1, COL1A2	42	38	16792	21.0426	1	0.767217	0.743924
GOTERM_BP_DIRECT	GO:0006953~acute-phase response	2	4.65116	0.0910349	1.04079	IL6, CEBPB	42	39	16792	20.5031	1	0.773796	0.750303
GOTERM_BP_DIRECT	GO:1901215~negative regulation of neuron death	2	4.65116	0.0932594	1.03031	IL6, SERPINF1	42	40	16792	19.9905	1	0.780122	0.756437
GOTERM_BP_DIRECT	GO:0043066~negative regulation of apoptotic process	4	9.30233	0.0990583	1.00411	COMP, IL6, TIMP1, GAS6	42	455	16792	3.51481	1	0.815683	0.790919

## Sheet: Pericyte GO terms
Category	Term	Count	%	PValue	Log(pvalue)	Genes	List Total	Pop Hits	Pop Total	Fold Enrichment	Bonferroni	Benjamini	FDR
GOTERM_BP_DIRECT	GO:0006955~immune response	10	27.7778	1.08113e-07	6.96612	IFITM3, IL6, CEBPB, IFITM2, CCL21, C1R, HLA-B, HLA-A, CCL19, CTSC	35	421	16792	11.396	5.66495e-05	5.66511e-05	5.54618e-05
GOTERM_BP_DIRECT	GO:0030574~collagen catabolic process	5	13.8889	8.16609e-06	5.08799	COL3A1, COL1A2, COL4A2, COL4A1, COL6A3	35	64	16792	37.4821	0.0042699	0.00142634	0.0013964
GOTERM_BP_DIRECT	GO:0060337~type I interferon signaling pathway	5	13.8889	8.16609e-06	5.08799	IFITM3, IFITM2, IFI27, HLA-B, HLA-A	35	64	16792	37.4821	0.0042699	0.00142634	0.0013964
GOTERM_BP_DIRECT	GO:0071347~cellular response to interleukin-1	5	13.8889	1.23635e-05	4.90786	IL6, CEBPB, CCL21, CCL19, TFPI	35	71	16792	33.7867	0.00645755	0.00161961	0.00158561
GOTERM_BP_DIRECT	GO:0007568~aging	6	16.6667	1.90489e-05	4.72013	COL3A1, IL6, SERPINF1, SERPING1, TIMP1, CTSC	35	165	16792	17.4462	0.00993207	0.00199633	0.00195442
GOTERM_BP_DIRECT	GO:0030198~extracellular matrix organization	6	16.6667	4.35052e-05	4.36146	COL3A1, SPARC, COL1A2, COL4A2, COL4A1, COL6A3	35	196	16792	14.6869	0.0225393	0.00379946	0.0037197
GOTERM_BP_DIRECT	GO:0010951~negative regulation of endopeptidase activity	5	13.8889	0.000100644	3.99721	SERPINF1, SERPING1, COL6A3, TIMP1, TFPI	35	121	16792	19.8253	0.0513735	0.00753393	0.00737577
GOTERM_BP_DIRECT	GO:0071230~cellular response to amino acid stimulus	4	11.1111	0.000115711	3.93663	COL3A1, CEBPB, COL1A2, COL4A1	35	47	16792	40.8316	0.0588343	0.00757908	0.00741997
GOTERM_BP_DIRECT	GO:0034097~response to cytokine	4	11.1111	0.00015662	3.80515	COL3A1, SPARC, IFI27, TIMP1	35	52	16792	36.9055	0.0787974	0.00911877	0.00892734
GOTERM_BP_DIRECT	GO:0042060~wound healing	4	11.1111	0.000560161	3.25169	COL3A1, IL6, SPARC, TIMP1	35	80	16792	23.9886	0.25443	0.0293524	0.0287362
GOTERM_BP_DIRECT	GO:0071356~cellular response to tumor necrosis factor	4	11.1111	0.00141178	2.85023	IL6, ZFP36, CCL21, CCL19	35	110	16792	17.4462	0.523026	0.0666034	0.0652052
GOTERM_BP_DIRECT	GO:0071222~cellular response to lipopolysaccharide	4	11.1111	0.00152527	2.81665	IL6, ZFP36, CEBPB, TFPI	35	113	16792	16.9831	0.550604	0.0666034	0.0652052
GOTERM_BP_DIRECT	GO:1901215~negative regulation of neuron death	3	8.33333	0.00295781	2.52903	IL6, SERPINF1, APOE	35	40	16792	35.9829	0.788217	0.119223	0.11672
GOTERM_BP_DIRECT	GO:0002548~monocyte chemotaxis	3	8.33333	0.00325672	2.48722	IL6, CCL21, CCL19	35	42	16792	34.2694	0.819008	0.121894	0.119335
GOTERM_BP_DIRECT	GO:0050776~regulation of immune response	4	11.1111	0.0055053	2.25922	COL3A1, COL1A2, HLA-B, HLA-A	35	178	16792	10.7814	0.944576	0.186864	0.182942
GOTERM_BP_DIRECT	GO:0002486~antigen processing and presentation of endogenous peptide antigen via MHC class I via ER pathway, TAP-independent	2	5.55556	0.00606239	2.21736	HLA-B, HLA-A	35	3	16792	319.848	0.958678	0.186864	0.182942
GOTERM_BP_DIRECT	GO:0010560~positive regulation of glycoprotein biosynthetic process	2	5.55556	0.00606239	2.21736	CCL21, CCL19	35	3	16792	319.848	0.958678	0.186864	0.182942
GOTERM_BP_DIRECT	GO:0006954~inflammatory response	5	13.8889	0.00693917	2.15869	IL6, CEBPB, CCL21, IGFBP4, CCL19	35	379	16792	6.32944	0.973978	0.192339	0.188301
GOTERM_BP_DIRECT	GO:0016525~negative regulation of angiogenesis	3	8.33333	0.00697411	2.15651	SPARC, COL4A2, SERPINF1	35	62	16792	23.2147	0.974453	0.192339	0.188301
GOTERM_BP_DIRECT	GO:0042270~protection from natural killer cell mediated cytotoxicity	2	5.55556	0.0100842	1.99636	HLA-B, HLA-A	35	5	16792	191.909	0.995063	0.25202	0.24673
GOTERM_BP_DIRECT	GO:0050728~negative regulation of inflammatory response	3	8.33333	0.0111218	1.95382	ZFP36, SERPINF1, APOE	35	79	16792	18.2192	0.99715	0.25202	0.24673
GOTERM_BP_DIRECT	GO:0001503~ossification	3	8.33333	0.0113927	1.94338	SPARC, MGP, GPM6B	35	80	16792	17.9914	0.997531	0.25202	0.24673
GOTERM_BP_DIRECT	GO:0038063~collagen-activated tyrosine kinase receptor signaling pathway	2	5.55556	0.0120891	1.91761	COL4A2, COL4A1	35	6	16792	159.924	0.998293	0.25202	0.24673
GOTERM_BP_DIRECT	GO:0001768~establishment of T cell polarity	2	5.55556	0.0120891	1.91761	CCL21, CCL19	35	6	16792	159.924	0.998293	0.25202	0.24673
GOTERM_BP_DIRECT	GO:2000107~negative regulation of leukocyte apoptotic process	2	5.55556	0.0120891	1.91761	CCL21, CCL19	35	6	16792	159.924	0.998293	0.25202	0.24673
GOTERM_BP_DIRECT	GO:0051897~positive regulation of protein kinase B signaling	3	8.33333	0.0125048	1.90292	IL6, CCL21, CCL19	35	84	16792	17.1347	0.998631	0.25202	0.24673
GOTERM_BP_DIRECT	GO:0006956~complement activation	3	8.33333	0.0133689	1.8739	CFH, C1S, C1R	35	87	16792	16.5438	0.999135	0.259457	0.25401
GOTERM_BP_DIRECT	GO:0002606~positive regulation of dendritic cell antigen processing and presentation	2	5.55556	0.0140901	1.85109	CCL21, CCL19	35	7	16792	137.078	0.99941	0.263094	0.257571
GOTERM_BP_DIRECT	GO:0032355~response to estradiol	3	8.33333	0.0145605	1.83682	CST3, IFI27, TFPI	35	91	16792	15.8166	0.999541	0.263094	0.257571
GOTERM_BP_DIRECT	GO:0034695~response to prostaglandin E	2	5.55556	0.0160872	1.79352	CCL21, CCL19	35	8	16792	119.943	0.999796	0.28099	0.275091
GOTERM_BP_DIRECT	GO:0006958~complement activation, classical pathway	3	8.33333	0.017076	1.76761	C1S, C1R, SERPING1	35	99	16792	14.5385	0.99988	0.283551	0.277598
GOTERM_BP_DIRECT	GO:0035456~response to interferon-beta	2	5.55556	0.0180803	1.74279	IFITM3, IFITM2	35	9	16792	106.616	0.99993	0.283551	0.277598
GOTERM_BP_DIRECT	GO:0002480~antigen processing and presentation of exogenous peptide antigen via MHC class I, TAP-independent	2	5.55556	0.0180803	1.74279	HLA-B, HLA-A	35	9	16792	106.616	0.99993	0.283551	0.277598
GOTERM_BP_DIRECT	GO:0002576~platelet degranulation	3	8.33333	0.0183983	1.73522	SPARC, SERPING1, TIMP1	35	103	16792	13.9739	0.999941	0.283551	0.277598
GOTERM_BP_DIRECT	GO:0035455~response to interferon-alpha	2	5.55556	0.0200696	1.69746	IFITM3, IFITM2	35	10	16792	95.9543	0.999976	0.292124	0.285991
GOTERM_BP_DIRECT	GO:0001771~immunological synapse formation	2	5.55556	0.0200696	1.69746	CCL21, CCL19	35	10	16792	95.9543	0.999976	0.292124	0.285991
GOTERM_BP_DIRECT	GO:0009615~response to virus	3	8.33333	0.0208134	1.68166	IFITM3, IFITM2, CCL19	35	110	16792	13.0847	0.999984	0.294762	0.288575
GOTERM_BP_DIRECT	GO:0001775~cell activation	2	5.55556	0.0220549	1.6565	CST3, TIMP1	35	11	16792	87.2312	0.999992	0.303856	0.297477
GOTERM_BP_DIRECT	GO:0030168~platelet activation	3	8.33333	0.0226152	1.6456	COL3A1, IL6, COL1A2	35	115	16792	12.5158	0.999994	0.303856	0.297477
GOTERM_BP_DIRECT	GO:0043206~extracellular fibril organization	2	5.55556	0.0240363	1.61913	CST3, COL3A1	35	12	16792	79.9619	0.999997	0.307196	0.300747
GOTERM_BP_DIRECT	GO:0050921~positive regulation of chemotaxis	2	5.55556	0.0240363	1.61913	CCL21, CCL19	35	12	16792	79.9619	0.999997	0.307196	0.300747
GOTERM_BP_DIRECT	GO:0001916~positive regulation of T cell mediated cytotoxicity	2	5.55556	0.0260138	1.5848	HLA-B, HLA-A	35	13	16792	73.811	0.999999	0.309801	0.303298
GOTERM_BP_DIRECT	GO:0016045~detection of bacterium	2	5.55556	0.0260138	1.5848	HLA-B, HLA-A	35	13	16792	73.811	0.999999	0.309801	0.303298
GOTERM_BP_DIRECT	GO:0032897~negative regulation of viral transcription	2	5.55556	0.0260138	1.5848	IFITM3, ZFP36	35	13	16792	73.811	0.999999	0.309801	0.303298
GOTERM_BP_DIRECT	GO:2000147~positive regulation of cell motility	2	5.55556	0.0279875	1.55304	CCL21, CCL19	35	14	16792	68.5388	1	0.318814	0.312121
GOTERM_BP_DIRECT	GO:0009607~response to biotic stimulus	2	5.55556	0.0279875	1.55304	IFITM3, IFITM2	35	14	16792	68.5388	1	0.318814	0.312121
GOTERM_BP_DIRECT	GO:0001501~skeletal system development	3	8.33333	0.0312672	1.50491	COL3A1, COL1A2, IGFBP4	35	137	16792	10.5059	1	0.348595	0.341278
GOTERM_BP_DIRECT	GO:0002407~dendritic cell chemotaxis	2	5.55556	0.0338851	1.46999	CCL21, CCL19	35	17	16792	56.4437	1	0.369912	0.362147
GOTERM_BP_DIRECT	GO:0046597~negative regulation of viral entry into host cell	2	5.55556	0.0358432	1.44559	IFITM3, IFITM2	35	18	16792	53.3079	1	0.383303	0.375257
GOTERM_BP_DIRECT	GO:0048260~positive regulation of receptor-mediated endocytosis	2	5.55556	0.0377975	1.42254	CCL21, CCL19	35	19	16792	50.5023	1	0.396118	0.387803
GOTERM_BP_DIRECT	GO:0090023~positive regulation of neutrophil chemotaxis	2	5.55556	0.0436374	1.36014	CCL21, CCL19	35	22	16792	43.6156	1	0.441874	0.432598
GOTERM_BP_DIRECT	GO:0051607~defense response to virus	3	8.33333	0.0438501	1.35803	IFITM3, IL6, IFITM2	35	165	16792	8.72312	1	0.441874	0.432598
GOTERM_BP_DIRECT	GO:0034341~response to interferon-gamma	2	5.55556	0.0475115	1.3232	IFITM3, IFITM2	35	24	16792	39.981	1	0.469736	0.459875
GOTERM_BP_DIRECT	GO:0070374~positive regulation of ERK1 and ERK2 cascade	3	8.33333	0.0487326	1.31218	IL6, CCL21, CCL19	35	175	16792	8.22465	1	0.472887	0.46296
GOTERM_BP_DIRECT	GO:0048247~lymphocyte chemotaxis	2	5.55556	0.055214	1.25795	CCL21, CCL19	35	28	16792	34.2694	1	0.516142	0.505307
GOTERM_BP_DIRECT	GO:0045087~innate immune response	4	11.1111	0.0555863	1.25503	C1S, C1R, HLA-B, SERPING1	35	430	16792	4.46299	1	0.516142	0.505307
GOTERM_BP_DIRECT	GO:0001937~negative regulation of endothelial cell proliferation	2	5.55556	0.0571302	1.24313	SPARC, APOE	35	29	16792	33.0877	1	0.516142	0.505307
GOTERM_BP_DIRECT	GO:0071549~cellular response to dexamethasone stimulus	2	5.55556	0.0571302	1.24313	IL6, SERPINF1	35	29	16792	33.0877	1	0.516142	0.505307
GOTERM_BP_DIRECT	GO:0002474~antigen processing and presentation of peptide antigen via MHC class I	2	5.55556	0.0590426	1.22883	HLA-B, HLA-A	35	30	16792	31.9848	1	0.524378	0.51337
GOTERM_BP_DIRECT	GO:0043552~positive regulation of phosphatidylinositol 3-kinase activity	2	5.55556	0.0609512	1.21502	CCL21, CCL19	35	31	16792	30.953	1	0.532307	0.521133
GOTERM_BP_DIRECT	GO:0048469~cell maturation	2	5.55556	0.0704382	1.15219	CCL21, CCL19	35	36	16792	26.654	1	0.605076	0.592374
GOTERM_BP_DIRECT	GO:0001568~blood vessel development	2	5.55556	0.0742069	1.12956	COL1A2, PLPP3	35	38	16792	25.2511	1	0.613367	0.600491
GOTERM_BP_DIRECT	GO:0001525~angiogenesis	3	8.33333	0.074648	1.12698	COL4A2, THY1, TYMP	35	223	16792	6.45432	1	0.613367	0.600491
GOTERM_BP_DIRECT	GO:0006953~acute-phase response	2	5.55556	0.0760856	1.1187	IL6, CEBPB	35	39	16792	24.6037	1	0.613367	0.600491
GOTERM_BP_DIRECT	GO:0030199~collagen fibril organization	2	5.55556	0.0760856	1.1187	COL3A1, COL1A2	35	39	16792	24.6037	1	0.613367	0.600491
GOTERM_BP_DIRECT	GO:0045071~negative regulation of viral genome replication	2	5.55556	0.0779607	1.10812	IFITM3, IFITM2	35	40	16792	23.9886	1	0.618961	0.605967
GOTERM_BP_DIRECT	GO:0051209~release of sequestered calcium ion into cytosol	2	5.55556	0.0798321	1.09782	CCL21, CCL19	35	41	16792	23.4035	1	0.624358	0.611252
GOTERM_BP_DIRECT	GO:0045740~positive regulation of DNA replication	2	5.55556	0.0816998	1.08778	CST3, IL6	35	42	16792	22.8463	1	0.629569	0.616353
GOTERM_BP_DIRECT	GO:0043434~response to peptide hormone	2	5.55556	0.0854241	1.06842	SPARC, TIMP1	35	44	16792	21.8078	1	0.648728	0.63511
GOTERM_BP_DIRECT	GO:0045860~positive regulation of protein kinase activity	2	5.55556	0.0909832	1.04104	CCL21, CCL19	35	47	16792	20.4158	1	0.671482	0.657386
GOTERM_BP_DIRECT	GO:0045600~positive regulation of fat cell differentiation	2	5.55556	0.0909832	1.04104	ZFP36, CEBPB	35	47	16792	20.4158	1	0.671482	0.657386
